# Supplementary material for: Sequential Appearance and Isolation of a SARS-CoV-2 Recombinant between Two Major SARS-CoV-2 Variants in a Chronically Infected Immunocompromised Patient
Source: Viruses. 2022 Jun 10;14(6):1266. doi: 10.3390/v14061266 (PMC9227898; doi:10.3390/v14061266)
Supplement: Supplementary file 1 [file viruses-14-01266-s001.zip]

Archive with 1 entries (1 files):
- viruses-1667331-supplementary.pdf
